# Supplementary material for: Understanding the influence of sward type and dairy cow breed on enteric methane emissions through investigation of the rumen microbiome
Source: Front Microbiol. 2026 Jun 17;17:1799911. doi: 10.3389/fmicb.2026.1799911 (PMC13322137; doi:10.3389/fmicb.2026.1799911)
Supplement: Supplementary file 2 [file Table_1.XLSX]

## Sheet: Table S1
Supplementary Table 1
This table summarises relative abundance and differential abundance analysis (ANCOM-BC) of Holstein-Friesian (HF) and Holstein-Friesian × Jersey crossbred dairy cows grazing perrennial ryegrass (PRG), perrenial ryegrass and white clover (PRGWC) and a multispecies sward (MSS).
W = ANCOM-BC test statistic, SA = sensitivity analysis
	Relative Abundance							ANCOM-BC
	Mean	PRG		PRGWC		MSS		JFX - HF			PRGWC - PRG			MSS - PRG			MSS - PRGWC
Genus		HF	JFX	HF	JFX	HF	JFX	W	p_adjBH	SA	W	p_adjBH	SA	W	p_adjBH	SA	W	p_adjBH	SA
Prevotella	52.8052	55.7116	49.4991	52.5817	50.9956	53.4916	54.5516	-2.06663	0.263672	PASS	0.0292343	1	PASS	0.373204	1	PASS	0.253033	1	PASS
Christensenellaceae_R_7_group	6.29401	6.66605	7.32815	5.00201	7.64969	5.23257	5.88557	0.496552	0.982208	PASS	-0.39773	1	PASS	-1.30101	1	FAIL	-0.723004	1	PASS
Olsenella	4.37524	3.37752	4.86952	3.72332	4.66499	4.67766	4.93846	0.328999	1	PASS	0.249103	1	PASS	1.16808	1	PASS	0.760701	1	PASS
Succiniclasticum	3.80525	4.31386	3.59498	3.71609	3.39015	4.08756	3.72885	-1.60513	0.390351	PASS	-0.451881	1	PASS	0.320234	1	PASS	0.680439	1	PASS
Prevotellaceae_UCG_001	3.55455	3.47698	4.15312	2.97259	4.08292	3.14977	3.49191	0.338316	1	PASS	-0.548587	1	PASS	-1.0005	1	PASS	-0.374554	1	PASS
Ruminococcus	2.97918	2.75542	3.24082	2.96685	2.76318	3.26881	2.88002	-1.38096	0.497252	PASS	-0.179743	1	PASS	0.264331	1	PASS	0.362693	1	PASS
Selenomonas	2.68239	2.67277	3.56129	2.32252	2.17657	2.48698	2.87419	-0.374241	1	PASS	-1.87887	1	FAIL	-0.745945	1	PASS	1.0345	1	PASS
NK4A214_group	2.53814	2.49396	2.64697	2.0575	2.79103	2.45737	2.78198	-0.137979	1	PASS	-0.250893	1	PASS	0.253813	1	PASS	0.392989	1	PASS
Fibrobacter	1.68645	1.18618	1.86059	1.98801	2.31187	1.65778	1.11428	-0.772554	0.802995	PASS	1.90291	1	FAIL	-0.0379872	1	PASS	-1.87149	1	FAIL
Rikenellaceae_RC9_gut_group	1.52944	1.34223	1.59019	1.54974	2.01579	1.29468	1.38398	-0.153	1	PASS	1.53492	1	FAIL	-0.53127	1	PASS	-1.59	1	FAIL
Prevotellaceae_YAB2003_group	1.03337	1.09184	1.35698	1.25523	0.775711	1.02261	0.697872	-3.17575	0.0512417	PASS	-0.556756	1	PASS	-1.09989	1	PASS	-0.507139	1	PASS
Lachnospiraceae_NK3A20_group	0.976468	0.774666	0.896624	0.983096	0.958047	1.11859	1.12778	-1.1916	0.537135	PASS	1.11248	1	PASS	2.30864	1	FAIL	0.936658	1	PASS
Prevotellaceae_UCG_003	0.973894	1.1174	1.13605	0.819539	1.06567	0.851784	0.852926	-0.528326	0.965877	PASS	-0.963917	1	PASS	-1.5034	1	FAIL	-0.437425	1	PASS
Acetitomaculum	0.960422	1.02656	1.23039	0.771944	0.956666	0.76537	1.0116	0.708987	0.847243	PASS	-1.69102	1	FAIL	-1.35247	1	PASS	0.414708	1	PASS
Saccharofermentans	0.838589	0.797649	0.906676	0.948966	0.90945	0.738258	0.730535	-1.35828	0.509662	FAIL	0.566927	1	PASS	-1.12326	1	FAIL	-1.2582	1	FAIL
Prevotella_7	0.829875	0.567085	0.316418	2.3297	0.769231	0.700761	0.296053	-3.6075	0.0316683	PASS	1.61511	1	PASS	0.409016	1	PASS	-1.17639	1	PASS
Eubacterium_ruminantium_group	0.801831	0.700959	0.83071	0.815848	0.78671	0.9002	0.776561	-1.43643	0.464517	PASS	0.467771	1	PASS	0.949391	1	PASS	0.415491	1	PASS
Butyrivibrio	0.766593	0.509716	0.85952	0.606203	0.844131	0.924874	0.855116	0.766077	0.802995	PASS	0.458045	1	PASS	1.79447	1	FAIL	1.08605	1	PASS
unidentified_Bacteroidales_RF16_group	0.752252	0.766242	0.708579	0.752949	0.75706	0.775932	0.752753	-1.15259	0.557859	PASS	0.774206	1	PASS	0.605196	1	PASS	-0.139688	1	PASS
Prevotellaceae_NK3B31_group	0.625164	0.615544	0.806503	0.46539	0.600038	0.517417	0.746091	1.26742	0.537135	PASS	-1.35652	1	PASS	0.025127	1	PASS	1.25424	1	PASS
Ruminococcus_gauvreauii_group	0.551202	0.766219	0.595175	0.490267	0.493164	0.516056	0.446328	-2.01691	0.285494	PASS	-1.5587	1	PASS	-1.69487	1	FAIL	-0.105598	1	PASS
Candidatus_Saccharimonas	0.486036	0.526058	0.487198	0.705084	0.453751	0.375099	0.369024	-1.8381	0.296914	FAIL	-0.020471	1	PASS	-1.72739	1	PASS	-1.28249	1	PASS
UCG_005	0.383358	0.32187	0.448297	0.437219	0.393774	0.344538	0.354453	-0.526389	0.965877	PASS	0.169854	1	PASS	-0.596067	1	PASS	-0.598447	1	PASS
Kandleria	0.379916	0.333713	0.172157	0.887329	0.176451	0.359973	0.34987	-4.53115	0.004763	PASS	1.0026	1	PASS	0.245333	1	PASS	-0.601525	1	PASS
Oribacterium	0.370695	0.233119	0.311178	0.482157	0.381237	0.49731	0.319168	-2.34639	0.162915	PASS	2.7832	0.217	PASS	2.13968	0.557	PASS	-0.474093	1	PASS
Pseudobutyrivibrio	0.324005	0.208596	0.370035	0.260958	0.344051	0.389419	0.37097	1.19093	0.537135	PASS	-0.0469979	1	PASS	2.03124	1	FAIL	1.64179	1	FAIL
Eubacterium_cellulosolvens_group	0.319743	0.300827	0.314034	0.38582	0.225649	0.454072	0.238057	-3.07099	0.0523617	PASS	0.403111	1	PASS	0.480417	1	PASS	0.107844	1	PASS
Shuttleworthia	0.304111	0.248572	0.295148	0.365698	0.244557	0.43324	0.23745	-2.64299	0.0887883	PASS	0.353796	1	PASS	0.987692	1	PASS	0.542083	1	PASS
Mogibacterium	0.303386	0.255007	0.361801	0.280767	0.331584	0.304872	0.286288	-0.0487201	1	PASS	0.0751746	1	PASS	-0.0924207	1	PASS	-0.13838	1	PASS
Treponema	0.28989	0.218666	0.253908	0.210535	0.293068	0.511815	0.251349	-1.91732	0.290131	PASS	0.567756	1	PASS	1.1862	1	PASS	0.583373	1	PASS
Anaerovibrio	0.229519	0.224917	0.296861	0.217747	0.175849	0.241161	0.220581	-1.20132	0.537135	PASS	-1.53778	1	PASS	-0.520777	1	PASS	0.938458	1	PASS
Lachnospiraceae_AC2044_group	0.218178	0.184543	0.215597	0.247089	0.245174	0.210408	0.20626	-0.535411	0.965877	PASS	1.15543	1	PASS	0.508707	1	PASS	-0.56539	1	PASS
DNF00809	0.214316	0.178368	0.200276	0.155492	0.196518	0.294099	0.261145	-0.370676	1	PASS	0.0433668	1	PASS	2.02149	1	FAIL	1.82551	1	FAIL
Colidextribacter	0.210939	0.401472	0.105566	0.321467	0.156429	0.153129	0.127573	-3.26876	0.0512417	PASS	1.58509	1	PASS	-0.339243	1	PASS	-1.82721	1	FAIL
Anaeroplasma	0.189149	0.106718	0.218401	0.14312	0.172589	0.28462	0.209449	0.362107	1	PASS	0.662775	1	PASS	2.78567	0.216	PASS	2.17421	0.514	PASS
Lachnospiraceae_XPB1014_group	0.176849	0.150287	0.16035	0.181228	0.223541	0.176393	0.169294	-0.128995	1	PASS	1.56512	1	FAIL	0.685175	1	PASS	-0.778542	1	PASS
probable_genus_10	0.161426	0.106952	0.182573	0.171894	0.180761	0.159362	0.167014	0.942006	0.703156	PASS	1.28313	1	PASS	1.18205	1	PASS	-0.0878322	1	PASS
Succinivibrionaceae_UCG_001	0.152519	0.0906771	0	0.497664	0.221524	0.034905	0.0703415	3.48026	0.0566824	FAIL	2.3272	0.547	FAIL	-0.62975	1	PASS	-3.15444	0.217	FAIL
Lachnospiraceae_NK4A136_group	0.152293	0.125632	0.138485	0.178373	0.155467	0.156773	0.15903	-1.19506	0.537135	PASS	1.11234	1	PASS	1.33818	1	PASS	0.0881181	1	PASS
Schwartzia	0.148421	0.156804	0.138696	0.213407	0.0777841	0.21658	0.0872536	-3.81356	0.0284233	PASS	-0.0622379	1	PASS	0.580446	1	PASS	0.647353	1	PASS
Prevotellaceae_UCG_004	0.142145	0.120444	0.165888	0.126319	0.0858935	0.152346	0.201981	-0.597839	0.936922	PASS	-0.817682	1	PASS	2.19537	0.489	PASS	2.63806	0.321	PASS
Erysipelotrichaceae_UCG_009	0.139195	0.118261	0.121111	0.125168	0.139601	0.162428	0.168598	-0.989422	0.683703	PASS	0.810293	1	PASS	2.36375	1	FAIL	1.2468	1	FAIL
Eubacterium_hallii_group	0.137744	0.122602	0.141456	0.145649	0.116302	0.153519	0.146935	-1.86874	0.296199	FAIL	-0.152106	1	PASS	1.17587	1	PASS	1.03751	1	PASS
Erysipelotrichaceae_UCG_002	0.126297	0.0139128	0	0.738886	0.00103528	0.0021986	0.00174867	NA	1	FAIL	NA	1	PASS	NA	1	PASS	NA	1	FAIL
Moryella	0.125896	0.0905138	0.153258	0.0932891	0.151731	0.1185	0.148082	2.30588	0.173025	PASS	0.0898202	1	PASS	1.00061	1	PASS	0.75376	1	PASS
Veillonellaceae_UCG_001	0.125564	0.136572	0.0980233	0.151124	0.110525	0.134663	0.122477	-1.9432	0.290131	FAIL	0.517746	1	PASS	1.01962	1	PASS	0.395074	1	PASS
Anaerovorax	0.106593	0.102686	0.127177	0.0852051	0.149266	0.0751256	0.100098	1.86535	0.296199	FAIL	-0.170267	1	PASS	-1.82102	1	FAIL	-1.24026	1	PASS
Lachnospiraceae_ND3007_group	0.101161	0.0823975	0.111564	0.0882021	0.124301	0.106808	0.0936942	-0.226746	1	PASS	0.948725	1	PASS	1.11634	1	PASS	0.0228209	1	PASS
unidentified_Lachnospiraceae	0.0997039	0.0963851	0.106648	0.0963951	0.0951652	0.118863	0.0847665	-1.21629	0.537135	PASS	-0.513307	1	PASS	-0.572715	1	PASS	-0.0615341	1	PASS
Lachnospiraceae_NC2004_group	0.0994406	0.0522206	0.102721	0.112075	0.0946661	0.130115	0.104846	-1.25457	0.537135	PASS	1.25142	1	PASS	1.63895	1	FAIL	0.245422	1	PASS
unidentified_Gastranaerophilales	0.0994198	0.0852262	0.0786954	0.116844	0.117874	0.108653	0.089225	-1.49413	0.436987	PASS	1.23683	1	PASS	0.339254	1	PASS	-0.85817	1	PASS
UCG_004	0.0935153	0.0744237	0.11533	0.103618	0.0993553	0.106643	0.0617219	-1.47856	0.436987	PASS	0.0654453	1	PASS	-0.885761	1	PASS	-0.800608	1	PASS
Prevotellaceae_Ga6A1_group	0.0899434	0.0279791	0.0610235	0.0844083	0.115452	0.145239	0.105559	0.41409	1	PASS	3.36471	0.02	PASS	4.28833	0.002	PASS	0.839809	1	PASS
FD2005	0.0870422	0.0727394	0.0770598	0.0842731	0.0879438	0.105267	0.0949703	-0.792546	0.797296	PASS	0.290795	1	PASS	1.93302	1	FAIL	1.2312	1	PASS
UCG_002	0.0853947	0.0612501	0.0710619	0.0872661	0.0834472	0.0869112	0.122432	-0.601109	0.936922	PASS	1.05237	1	PASS	2.38909	1	FAIL	1.18452	1	PASS
Lachnospira	0.0846207	0.00436041	0.00319105	0.135779	0.0720715	0.151723	0.140599	-2.9717	0.0600482	FAIL	5.55244	0	PASS	10.2055	0	PASS	1.91466	0.63	FAIL
unidentified_F082	0.0838215	0.0850953	0.08841	0.0998721	0.0736504	0.0881365	0.0677644	-2.46194	0.127707	FAIL	0.0111722	1	PASS	0.0941522	1	PASS	0.0851647	1	PASS
unidentified_Absconditabacteriales_SR1	0.083551	0.0884897	0.0467948	0.184937	0.0744934	0.0533056	0.053285	-3.58506	0.0316683	PASS	2.20907	0.476	FAIL	-1.07652	1	FAIL	-2.71172	0.267	PASS
Family_XIII_AD3011_group	0.0761801	0.0598017	0.0789547	0.0760998	0.0897783	0.0762992	0.0761471	0.0970081	1	PASS	1.04905	1	PASS	0.399488	1	PASS	-0.503441	1	PASS
Coprococcus	0.0654457	0.0652221	0.0608388	0.128904	0.0576004	0.046754	0.033355	-1.83199	0.297518	PASS	1.08912	1	PASS	-1.14026	1	PASS	-2.10506	1	FAIL
Solobacterium	0.0612213	0.0374328	0.0530527	0.0856282	0.0516469	0.0680292	0.071538	-0.813049	0.797296	PASS	1.97927	0.804	PASS	2.92501	0.147	PASS	0.643748	1	PASS
Desulfovibrio	0.0599232	0.0622263	0.0821491	0.0420424	0.0562744	0.0473029	0.069544	1.18756	0.537135	PASS	-1.41228	1	FAIL	-0.614351	1	PASS	0.75165	1	PASS
Papillibacter	0.0596555	0.0481475	0.0728389	0.0420621	0.0863181	0.0509787	0.0575875	0.349146	1	PASS	0.190431	1	PASS	-0.781314	1	PASS	-0.8079	1	PASS
unidentified_Eubacterium_coprostanoligenes_group	0.0596487	0.0669014	0.0643345	0.0677669	0.0571708	0.0516346	0.050084	-1.84458	0.296914	PASS	-0.00944332	1	PASS	-1.01721	1	PASS	-0.844709	1	PASS
Atopobium	0.0588098	0.0420951	0.0509291	0.0522388	0.0529137	0.06755	0.0871322	-0.475161	0.997835	PASS	0.328899	1	PASS	2.01506	1	FAIL	1.51848	1	PASS
Eubacterium_nodatum_group	0.057931	0.0551472	0.0655092	0.0790307	0.0563844	0.0501794	0.0413354	-2.74568	0.0852124	FAIL	0.520437	1	PASS	-1.54869	1	FAIL	-1.73314	1	FAIL
Family_XIII_UCG_001	0.0574046	0.0563287	0.0591234	0.052314	0.0643168	0.0574712	0.0548737	-0.552761	0.965877	PASS	-0.326284	1	PASS	-0.470056	1	PASS	-0.0984618	1	PASS
Flexilinea	0.0516941	0.0534617	0.0518575	0.0438327	0.0805538	0.0404523	0.0400064	1.5098	0.434613	PASS	-0.312021	1	PASS	-1.40586	1	PASS	-0.85849	1	FAIL
Blautia	0.0500865	0.0546057	0.0483828	0.0501803	0.0525216	0.0385601	0.0562686	-0.290955	1	PASS	0.443218	1	PASS	0.0311218	1	PASS	-0.422092	1	PASS
Lachnoclostridium	0.0499446	0.0420681	0.0347686	0.0608861	0.0516957	0.0677858	0.0424632	-2.9627	0.0600482	PASS	2.74083	0.244	PASS	1.98966	0.784	FAIL	-0.473333	1	PASS
Defluviitaleaceae_UCG_011	0.0476236	0.0415923	0.0417244	0.0459742	0.0534862	0.049593	0.0533717	-0.56375	0.965877	PASS	1.33697	1	PASS	0.914203	1	PASS	-0.324294	1	PASS
SP3_e08	0.047566	0.0412156	0.0546998	0.0369664	0.0684035	0.0377554	0.046355	0.11154	1	FAIL	-0.223281	1	PASS	-0.337641	1	PASS	-0.0573618	1	PASS
CAG_352	0.04446	0.062847	0.0209767	0.0353996	0.0341207	0.0727114	0.0407044	-1.25876	0.537135	FAIL	0.822703	1	PASS	1.39337	1	PASS	0.749896	1	PASS
Eubacterium_siraeum_group	0.0427824	0.0226469	0.0445273	0.0386386	0.0372279	0.0549225	0.0587309	-0.187099	1	PASS	-0.783093	1	PASS	1.77152	1	FAIL	2.08238	1	PASS
Enterorhabdus	0.0418788	0.0326603	0.0332535	0.0356457	0.0459296	0.0573803	0.0464034	-0.209889	1	PASS	0.173435	1	FAIL	0.654056	1	FAIL	0.443549	1	PASS
UCG_001	0.0360636	0.0223283	0.0191295	0.0712675	0.0355924	0.0328827	0.0351812	-0.988675	0.683703	PASS	1.40107	1	PASS	-0.537632	1	FAIL	-1.85656	1	PASS
horsej_a03	0.035742	0.0170475	0.0530965	0.0386793	0.0680747	0.0209093	0.0166445	2.67382	0.0887883	FAIL	0.779983	1	PASS	-0.976386	1	PASS	-1.6945	1	PASS
Marvinbryantia	0.0325582	0.0324613	0.0360265	0.0274699	0.0339567	0.0272433	0.0381914	0.279879	1	PASS	-0.544452	1	PASS	-1.10042	1	PASS	-0.542954	1	PASS
Streptococcus	0.0312421	0.0292365	0.0239382	0.0343583	0.0225133	0.0403197	0.0370866	-2.11455	0.253505	FAIL	-0.136319	1	PASS	1.45968	1	FAIL	1.44851	1	PASS
Tyzzerella	0.0309533	0.0317494	0.0374902	0.0327785	0.0375095	0.0228421	0.0233503	0.116663	1	PASS	0.0817574	1	PASS	-1.36709	1	FAIL	-1.23615	1	FAIL
Monoglobus	0.030749	0.0348843	0.016228	0.0295312	0.0225922	0.0414999	0.0397585	-0.891805	0.748581	PASS	-1.16274	1	PASS	2.03008	0.726	PASS	2.59254	0.374	PASS
Lachnobacterium	0.0295414	0.0131752	0.0224573	0.0179455	0.0264538	0.0568788	0.0403379	-0.0176662	1	PASS	0.783371	1	PASS	2.60216	0.383	FAIL	1.84657	1	PASS
Eubacterium_ventriosum_group	0.0291173	0.0346238	0.0202779	0.0274626	0.0142368	0.0489077	0.0291952	-2.28169	0.185552	FAIL	-1.98572	1	PASS	0.637179	1	PASS	2.44445	1	PASS
Syntrophococcus	0.0289195	0.018011	0.0124696	0.0711342	0.0220317	0.0279302	0.0219401	-3.14692	0.0523617	FAIL	1.66528	1	PASS	1.83577	1	PASS	-0.266021	1	PASS
UCG_007	0.0285744	0.0214376	0.0254937	0.0106774	0.062658	0.0208033	0.0303763	0.802636	0.797296	FAIL	1.03896	1	PASS	0.509411	1	PASS	-0.629802	1	PASS
Pseudoramibacter	0.0283918	0.0167952	0.0160289	0.0111642	0.0236468	0.0505196	0.0521963	-0.141649	1	PASS	0.765379	1	PASS	4.39573	0.002	PASS	3.92707	0.004	PASS
p_1088_a5_gut_group	0.0280196	0.0345712	0.0364583	0.0161584	0.0307094	0.0254215	0.0247987	0.159764	1	PASS	-1.16591	1	PASS	-1.43758	1	PASS	-0.229558	1	PASS
Sphaerochaeta	0.0267263	0.0228553	0.0165753	0.0203097	0.0232328	0.0202637	0.0571209	-1.29068	0.537135	PASS	1.44977	1	PASS	0.99609	1	PASS	-0.292513	1	PASS
Howardella	0.0260352	0.0255119	0.0269485	0.0275912	0.0228732	0.0275517	0.0257345	-1.68465	0.375511	PASS	-0.0963551	1	PASS	0.50073	1	PASS	0.521864	1	FAIL
Succinimonas	0.0197948	0.0158425	0.0172233	0.0157188	0.0204539	0.0215064	0.0280239	0.220853	1	PASS	0.173665	1	PASS	1.51931	1	PASS	1.32007	1	PASS
Anaerorhabdus_furcosa_group	0.0171834	0.0131822	0.0174967	0.0251831	0.0156946	0.0154027	0.0161412	-1.90784	0.292845	PASS	0.756611	1	PASS	0.470216	1	PASS	-0.321405	1	PASS
Pyramidobacter	0.0156459	0.0124236	0.0142246	0.0178182	0.0213346	0.0172972	0.0107774	-0.231932	1	PASS	1.63197	1	PASS	-0.0853696	1	PASS	-1.50231	1	PASS
Alloprevotella	0.0155713	0.0202278	0.0203806	0.0137825	0.0134334	0.014533	0.0110708	-0.848322	0.778822	PASS	-0.911343	1	PASS	-1.46024	1	PASS	-0.59355	1	PASS
Lachnospiraceae_UCG_002	0.0154025	0.0104082	0.0172702	0.0107621	0.0265019	0.0179896	0.0094831	1.26866	0.537135	PASS	1.60601	1	PASS	1.90504	1	PASS	0.113141	1	PASS
Ruminobacter	0.0146916	0.0203827	0.0147939	0.0107245	0.0130259	0.0148834	0.0143391	-1.54249	0.430395	PASS	-0.22732	1	PASS	-0.218865	1	PASS	0.00371678	1	PASS
Megasphaera	0.0121073	0.00111997	0	0.0712599	0	0.000263701	0	NA	1	FAIL	NA	1	PASS	NA	1	PASS	NA	1	PASS
possible_genus_Sk018	0.0101296	0.00546907	0.0170863	0.0125186	0.00753734	0.00942946	0.00873694	2.7634	0.0882208	FAIL	1.22275	1	PASS	-0.186645	1	PASS	-1.66672	1	PASS
Desulfobulbus	0.00906146	0.00549409	0.0114235	0.0105143	0.00726181	0.0067856	0.0128895	0.851797	0.778822	PASS	-0.777894	1	PASS	-0.529599	1	PASS	0.288414	1	PASS
Elusimicrobium	0.00899177	0.00411775	0.0106875	0.0155146	0.0141301	0.00746505	0.00203557	-0.251844	1	PASS	0.731625	1	FAIL	-1.81759	1	PASS	-2.72749	0.306	PASS
Acidaminococcus	0.00892856	0	0.000986933	0.0513978	0	0.00118665	0	NA	1	PASS	NA	1	PASS	NA	1	PASS	NA	1	PASS
UCG_009	0.00875762	0.00579219	0.00793537	0.0098648	0.0106121	0.00908199	0.0092593	-0.404911	1	PASS	0.980089	1	PASS	0.655654	1	PASS	-0.316288	1	PASS
Catenisphaera	0.00873652	0.00263041	0.00901639	0.0160589	0.00439387	0.0110624	0.00925715	-0.769222	0.802995	PASS	0.944988	1	PASS	1.67188	1	PASS	0.710051	1	PASS
Bacteroides_pectinophilus_group	0.00835101	0.00576538	0.00808071	0.0119198	0.00817038	0.00809908	0.0080707	-0.53973	0.965877	PASS	0.561751	1	PASS	-0.0707913	1	PASS	-0.682688	1	PASS
Z20	0.00811655	0.0038988	0.0183186	0.00646473	0.0119958	0.00683163	0.00118973	1.64753	0.390351	PASS	-0.718693	1	PASS	-1.39323	1	FAIL	-0.717595	1	FAIL
Lachnospiraceae_UCG_009	0.00793464	0.00636664	0.00573646	0.0131516	0.00805003	0.00957671	0.00472648	-3.31738	0.0512417	FAIL	1.08608	1	PASS	1.12795	1	PASS	-0.0371276	1	PASS
Lachnospiraceae_FCS020_group	0.00765413	0.00696277	0.0145787	0.00623282	0.00813131	0.00340703	0.00661218	1.21036	0.537135	PASS	0.770402	1	PASS	-1.96631	0.987	PASS	-3.51022	0.072	FAIL
Asteroleplasma	0.00758403	0.00302235	0.00629301	0.00999261	0.00442121	0.0132429	0.00853216	0.130223	1	PASS	-0.641976	1	PASS	0.887131	1	FAIL	1.62296	1	PASS
unidentified_RF39	0.00678589	0.00367991	0.00640043	0.00732784	0.00746221	0.00760735	0.00823764	-1.50283	0.436987	PASS	0.46977	1	PASS	0.636045	1	PASS	0.187838	1	PASS
Succinivibrionaceae_UCG_002	0.00664862	0.00228743	0.00109698	0.00521964	0.00304567	0.013693	0.014549	-2.74806	0.110386	FAIL	0.514152	1	PASS	2.16328	1	FAIL	1.9454	1	PASS
Sediminispirochaeta	0.00629394	0.00613868	0.00927794	0.00402771	0.0112683	0.00301495	0.00403606	0.115812	1	PASS	1.35355	1	PASS	-0.0622144	1	FAIL	-1.77898	1	PASS
U29_B03	0.00585932	0.00697879	0.00485013	0.00614088	0.00665073	0.00519495	0.00534043	-0.235852	1	PASS	0.456383	1	PASS	0.0478052	1	PASS	-0.476935	1	PASS
Termite_Treponema_cluster	0.00575883	0.00348745	0.00528028	0.00909066	0.00764509	0.00762576	0.00142377	-0.821802	0.797296	PASS	-0.0365959	1	PASS	1.64511	1	PASS	2.16889	1	FAIL
Mailhella	0.0055174	0.00542722	0.0102733	0.00248727	0.00709594	0.00299406	0.00482664	-0.0650431	1	PASS	-0.556864	1	PASS	-1.15588	1	PASS	-0.741405	1	PASS
Amnipila	0.00546667	0.00443908	0.00620531	0.00463144	0.0100334	0.00469471	0.0027961	2.03454	0.290131	PASS	0.355861	1	PASS	-0.833621	1	PASS	-1.38933	1	PASS
Eubacterium_xylanophilum_group	0.00524678	0.00133667	0.00589067	0.00737822	0.00243016	0.0108566	0.00358841	-1.81102	0.341896	PASS	0.657966	1	PASS	0.268431	1	PASS	-0.513411	1	PASS
V9D2013_group	0.00513369	0.00337434	0.00787701	0.0045736	0.00627983	0.00332114	0.00537623	-1.23405	0.537135	PASS	-0.820375	1	PASS	-1.91113	1	PASS	-1.23439	1	PASS
Anaerofustis	0.00464145	0.00441853	0.00742599	0.00398889	0.00447519	0.00340631	0.00413377	-0.623118	0.929535	PASS	-1.1747	1	PASS	-0.87864	1	PASS	0.422549	1	PASS
Methylobacterium_Methylorubrum	0.0045707	0.00590576	0.00361007	0.0015811	0.00326508	0.00692935	0.00613286	-0.238778	1	PASS	-1.07997	1	PASS	0.637849	1	PASS	2.06276	1	FAIL
Lachnospiraceae_UCG_010	0.00455487	0.0019035	0.00774426	0.00413903	0.00605316	0.00244487	0.00504438	-0.975359	0.684496	FAIL	-1.72899	1	PASS	-3.01496	0.154	FAIL	-1.40041	1	PASS
Allorhizobium_Neorhizobium_Pararhizobium_Rhizobium	0.00409365	0.00203533	0.0083058	0.00599595	0.00250076	0.00384054	0.0018835	-0.0883042	1	PASS	-0.705295	1	PASS	-0.371458	1	PASS	0.476585	1	PASS
Quinella	0.00404216	0	0.00288564	0	0.0204796	0	0.000887721	NA	1	FAIL	NA	1	PASS	NA	1	PASS	NA	1	FAIL
Succinivibrio	0.00398725	0.000209789	0.00230257	0.0020643	0.00839227	0.00415684	0.00679776	-0.380296	1	FAIL	1.79648	1	FAIL	1.96829	1	FAIL	0.168018	1	PASS
Lachnospiraceae_NK4B4_group	0.00392928	0.00494808	0.00910521	0.00432642	0.0017333	0.00281555	0.000647124	3.48626	0.0512417	FAIL	0.739735	1	FAIL	-0.335653	1	FAIL	-1.42702	1	PASS
Raoultibacter	0.00382682	0.00380612	0.00293635	0.0034092	0.00375812	0.00270478	0.00634633	0.395632	1	PASS	-0.0844832	1	PASS	-0.875191	1	PASS	-0.963687	1	PASS
Listeria	0.00375019	0.0102576	0.0018006	0.0012885	0	0.00915444	0	-13.7253	1	PASS	NA	1	PASS	1.7904	1	PASS	NA	1	PASS
NED5E9	0.00348041	0.00672894	0.0030872	0.00235685	0.00494095	0.0034434	0.000325108	-3.14178	0.0687629	FAIL	0.523236	1	PASS	-1.38048	1	PASS	-2.46719	1	PASS
Agathobacter	0.00310495	0.000700143	0.00353997	0.00269003	0	0.00532032	0.00637925	1.88635	0.341896	PASS	0.978213	1	PASS	2.89022	0.414	FAIL	2.55358	0.414	PASS
Denitrobacterium	0.0029113	0.00203602	0.00260107	0.00718939	0.00198718	0.000947153	0.00270698	-1.65301	0.390351	PASS	0.398535	1	PASS	0.269577	1	PASS	-0.194511	1	PASS
Stenotrophomonas	0.00261674	0.000954763	0.00242344	0.000801265	0.00241845	0.00195442	0.0071481	NA	1	PASS	NA	1	PASS	NA	1	PASS	NA	1	PASS
Oscillospira	0.00256984	0.000875019	0.00344482	0.00428605	0.00243527	0.00237527	0.00200263	-0.160202	1	PASS	-0.134735	1	PASS	-1.85568	1	PASS	-2.24831	1	PASS
Sphingomonas	0.00246632	0.000447989	0.00538131	0.0014526	0.000206722	0.00340917	0.00390011	0.42305	1	PASS	-2.28577	1	PASS	-1.83344	1	PASS	0.541385	1	FAIL
Allisonella	0.00243254	0.00111997	0	0.00539393	0.000805575	0.00392856	0.00334721	-1.38895	0.537135	PASS	0.333924	1	PASS	0.980144	1	PASS	0.818077	1	PASS
unidentified_Chloroplast	0.00230642	0.00205518	0.00124056	0.00041895	0.00140275	0.0068613	0.0018598	-1.23133	0.537135	PASS	-0.552452	1	PASS	1.26509	1	FAIL	2.36483	1	FAIL
Tuzzerella	0.0021839	0.000608927	0.00286235	0.00318654	0.00217175	0.00221478	0.00205907	2.16594	0.263672	FAIL	-0.700379	1	PASS	-0.584126	1	PASS	0.177096	1	PASS
CPla_4_termite_group	0.00200263	0.00197078	0.00316774	0.00197751	0.0040333	0.000542904	0.000323562	3.21636	0.0882208	FAIL	-0.551473	1	PASS	-3.4338	0.099	FAIL	-3.99101	0.079	FAIL
unidentified_Prevotellaceae	0.00188971	0	0.000654763	0.00383966	0.000318182	0.00350015	0.00302551	1.27521	0.562122	PASS	0.448667	1	PASS	1.96044	1	PASS	2.0698	1	PASS
Slackia	0.00166449	0.000420086	0	0.00149391	0.000887668	0.0034841	0.00370117	-1.0057	0.684496	PASS	0.308184	1	PASS	1.8436	1	FAIL	2.11702	1	FAIL
Lactobacillus	0.00164334	0.000562251	0.000881051	0.00713424	0.000534521	0.000747983	0	NA	1	PASS	NA	1	PASS	NA	1	PASS	NA	1	PASS
Xanthomonas	0.00164333	0.000676613	0.00263864	0.000384469	0.000321164	0.00347127	0.00236781	-0.646008	0.929535	PASS	-2.3062	0.675	FAIL	1.10022	1	PASS	4.73125	0.025	FAIL
Coriobacteriaceae_UCG_002	0.00159145	0.00207344	0.00153052	0.000923532	0.00160135	0.00197784	0.00144205	-0.300736	1	PASS	-0.673965	1	PASS	-0.244047	1	PASS	0.649846	1	PASS
Bacillus	0.00154039	0.000560114	0.000548944	0.00168859	0.00204809	0.00275448	0.00164213	1.7375	0.423368	PASS	1.08374	1	PASS	1.94678	1	PASS	1.15019	1	PASS
Anaerobiospirillum	0.00145866	0.00131797	0.00154525	0.0014873	0.00104385	0.00210185	0.00125573	-0.0636547	1	PASS	1.41766	1	PASS	2.54621	1	PASS	1.51204	1	PASS
Paeniclostridium	0.00144306	0.00347902	0.00126173	0.00268305	0.000453751	0	0.000780789	-4.59706	0.0512417	FAIL	-0.0483068	1	PASS	-1.02848	1	FAIL	-1.43179	1	PASS
UCG_012	0.00140976	0.000885897	0.00221903	0	0.00466442	0.000269232	0.000419963	4.66711	0.0677944	FAIL	1.85898	1	PASS	-0.96599	1	PASS	-4.11668	1	PASS
Romboutsia	0.00139852	0.000532184	0.00139579	0.0011964	0.000530654	0.00285493	0.00188117	-2.23548	0.290131	PASS	-1.02481	1	PASS	0.0206209	1	PASS	1.43317	1	PASS
Campylobacter	0.00138349	0	0.00242972	0.0016665	0.000747886	0.00167528	0.00178155	0.511577	0.982208	PASS	-0.162022	1	PASS	-0.220667	1	PASS	-0.0753361	1	PASS
Lachnospiraceae_FE2018_group	0.00127241	0	0	0	0.00116121	0.00360516	0.00286808	-3.27947	0.0882208	FAIL	0	1	PASS	-0.415894	1	FAIL	-0.591078	1	FAIL
XBB1006	0.00123227	0.00221474	0.00303142	0.000512626	0	0.00163485	0	-3.11809	0.537135	PASS	-6.60696	1	PASS	-4.00732	1	PASS	4.10752	1	PASS
Pseudomonas	0.00115214	0	0.00482563	0	0	0.000457377	0.00162984	0.389419	1	FAIL	0	1	PASS	-1.7996	1	PASS	-2.71329	1	FAIL
unidentified_UCG_010	0.00107063	0.000756739	0.000653646	0.000461766	0.0026488	0.00102658	0.000876267	2.34692	0.290131	PASS	1.81803	1	PASS	0.798283	1	PASS	-1.50973	1	PASS
Suttonella	0.000969046	0.000572858	0.00171802	0.000384469	0.00103123	0.000826127	0.00128157	2.62088	0.290131	PASS	1.38631	1	PASS	1.09321	1	PASS	-0.45433	1	PASS
Mycobacterium	0.000848245	0.00175845	0	0.000692649	0	0.000822653	0.00181572	NA	1	PASS	NA	1	PASS	NA	1	PASS	NA	1	PASS
Microbacterium	0.000814327	0.00210022	0.00207412	0	0.000345918	0.00036571	0	2.84701	0.390351	PASS	-3.09569	1	FAIL	0.11203	1	FAIL	4.89235	1	PASS
Clostridium_sensu_stricto_1	0.000798865	0.000560114	0.00338562	0	0.000481747	0.00036571	0	NA	1	PASS	-3.75578	1	PASS	0.455945	1	PASS	6.5109	1	PASS
Moraxella	0.000758281	0.00240291	0.000548041	0.000461766	0.00113697	0	0	2.75345	0.390351	PASS	0.359537	1	PASS	0	1	FAIL	-0.544992	1	PASS
Pantoea	0.000737399	0	0.0010581	0	0.00171827	0.000933534	0.000714486	-3.65901	0.296199	PASS	4.83464	1	PASS	-0.981769	1	PASS	-8.77183	1	PASS
Erysipelotrichaceae_UCG_008	0.000661714	0.000798276	0.000817908	0.00102549	0	0.000546764	0.000781849	NA	1	PASS	NA	1	PASS	NA	1	PASS	NA	1	PASS
Sutterella	0.000660226	0	0.000333009	0	0.0001815	0.00224421	0.00120263	-10.8235	0.290131	PASS	-1.61382	1	PASS	-0.0918088	1	PASS	2.32833	1	PASS
Alysiella	0.000647323	0.00145787	0	0	0.000541228	0.000607773	0.00127707	-0.298802	1	PASS	0.990509	1	PASS	1.21741	1	PASS	0.309321	1	PASS
Nocardioides	0.000593077	0.00122667	0.00111599	0	0	0.00062941	0.000586386	0.83852	0.824121	PASS	0	1	FAIL	-0.806752	1	PASS	-1.20088	1	PASS
Rathayibacter	0.000590329	0.000572858	0.000555015	0	0	0.00184866	0.000565445	-0.983658	0.797296	PASS	0	1	PASS	0.644817	1	PASS	0.963166	1	PASS
Curtobacterium	0.00056789	0	0.00251903	0	0	0.000527401	0.000360907	-5.71363	0.390351	PASS	0	1	PASS	NA	1	PASS	NA	1	PASS
Acinetobacter	0.000538421	0.000676613	0.00182981	0	0.000724103	0	0	NA	1	PASS	NA	1	PASS	NA	1	PASS	NA	1	PASS
Chryseobacterium	0.00052683	0	0.00194234	0	0	0.00121864	0	NA	1	PASS	0	1	PASS	2.85061	1	PASS	4.2843	1	PASS
Turicibacter	0.000525933	0.000399138	0.00184631	0.000256313	0.000653839	0	0	-0.37543	1	PASS	-1.9905	1	PASS	0	1	FAIL	3.02798	1	PASS
Brevundimonas	0.000500074	0.000381905	0	0.000948962	0.000388222	0.000586593	0.000694763	1.5351	0.537135	PASS	0.589697	1	PASS	1.4651	1	PASS	1.26051	1	PASS
Sporosarcina	0.000464776	0.000280057	0.000510173	0	0	0.00121658	0.000781849	3.80625	0.480296	PASS	0	1	PASS	2.6148	1	PASS	3.91887	1	PASS
Duganella	0.000456814	0	0.00155176	0	0.000363001	0.000826127	0	NA	1	PASS	NA	1	PASS	0.979031	1	PASS	NA	1	PASS
Rhodococcus	0.000454692	0.000664422	0.000385517	0.000461766	0	0.000502086	0.000714359	-1.40316	0.636041	PASS	-0.923248	1	PASS	-0.68695	1	PASS	0.381651	1	PASS
Nakamurella	0.000448496	0	0.000510173	0.000692649	0.000691836	0.000796316	0	2.94784	0.537135	PASS	1.26904	1	PASS	2.1385	1	PASS	1.25598	1	PASS
M2PT2_76_termite_group	0.00040142	0	0	0.00124287	0.000294636	0.000279203	0.000591814	NA	1	PASS	NA	1	PASS	NA	1	PASS	NA	1	PASS
Candidatus_Soleaferrea	0.00039842	0	0.000654326	0	0.000307922	0.000863735	0.000564537	-4.61107	0.434613	PASS	-3.00764	1	PASS	-2.40828	1	PASS	0.970056	1	PASS
Neisseria	0.000393755	0.00101492	0.000578275	0	0	0.000281675	0.000487662	NA	1	PASS	NA	1	PASS	NA	1	PASS	NA	1	PASS
Lysinibacillus	0.000374362	0.000676613	0	0.0008379	0	0.000731659	0	NA	1	FAIL	NA	1	PASS	NA	1	PASS	NA	1	PASS
Kineococcus	0.000362503	0	0	0	0	0.00058309	0.00159193	NA	1	PASS	NA	1	PASS	NA	1	FAIL	NA	1	FAIL
Ligilactobacillus	0.00036092	0	0	0.000341829	0	0.000303887	0.0015198	6.50086	1	PASS	0	1	PASS	0.975005	1	PASS	1.47263	1	PASS
Novosphingobium	0.000360897	0.000280057	0.000340115	0	0.000325593	0.000357578	0.000862036	-1.92291	0.649189	PASS	-0.0866629	1	PASS	0.613571	1	PASS	1.04553	1	PASS
Eubacterium_brachy_group	0.000345109	0	0	0	0.000927851	0.000495676	0.000647124	2.64343	1	PASS	0	1	PASS	1.52396	1	PASS	2.30176	1	PASS
Corynebacterium	0.000322986	0.000866206	0	0	0.000439667	0.000632043	0	NA	1	PASS	0.189192	1	PASS	-0.661357	1	PASS	-1.27598	1	PASS
Klenkia	0.000315691	0	0.000719682	0.000461766	0.000206722	0.000505976	0	4.95131	1	PASS	0.469835	1	PASS	5.42855	1	PASS	7.43276	1	PASS
Fretibacterium	0.000287986	0.000314683	0	0	0.000807805	0.000605428	0	NA	1	PASS	-1.61619	1	PASS	0.522805	1	PASS	3.25662	1	PASS
unidentified_Mitochondria	0.000274043	0	0	0	0	0.00122429	0.000419963	NA	1	PASS	NA	1	PASS	NA	1	FAIL	NA	1	FAIL
Candidatus_Alysiosphaera	0.000253859	0.000374834	0	0.000461766	0.000488389	0.000198168	0	3.546	1	PASS	NA	1	PASS	-1.29883	1	PASS	NA	1	PASS
Limosilactobacillus	0.000182931	0	0	0	0.000221134	0.000876452	0	NA	1	PASS	0	1	PASS	1.35453	1	PASS	2.04578	1	PASS
